# Supplementary material for: Radiochemical and Biological Evaluation of 3p-C-NETA-ePSMA-16, a Promising PSMA-Targeting Agent for Radiotheranostics
Source: Pharmaceuticals (Basel). 2023 Jun 15;16(6):882. doi: 10.3390/ph16060882 (PMC10301001; doi:10.3390/ph16060882)
Supplement: Supplementary file 1 [file pharmaceuticals-16-00882-s001.zip]

Archive with 1 entries (1 files):
- pharmaceuticals-2429490-supplementary.pdf
